# Supplementary material for: Disease-specific T cell receptors maintain pathogenic T helper cell responses in postinfectious Lyme arthritis
Source: J Clin Invest. 2024 Jul 4;134(17):e179391. doi: 10.1172/JCI179391 (PMC11364382; doi:10.1172/JCI179391)
Supplement: Supporting data values [file jci-134-179391-s083.xlsx]

## Sheet: Fig. 1 B
Co PB	ARLA PB	ARLA SF
0.14	0.25	31.9
0.09	0.2	59.1
0.14	0.12	31.7
0.09	0.17	56.2
0.15	0.14	23.5
0.07	0.06	41.8
0.095
0.1
0.091

## Sheet: Fig. 1 F
Months	ARLA-01	ARLA-02	ARLA-05	ARLA-10	ARLA-13
3	46.5
4	41.9
8	24.5
23	19.2
29	35.1
4		36.9
10		35.1
15		38.7
14			31.9
27			47.5
7				23.5
12				17.9
6					31.7
8					22.7

## Sheet: Fig. 1 H
EAA	ANA-	ANA+	ARLA
2.2	18.9	31.7	46.5
5	7.9	27	36.9
5.9	12.5	11.5	28.4
4.5	3.1	7.6	25.9
6.7	5.2	7.1	36.3
6.6	18	4.8	12.8
1	7.3	12.2	31.9
4.6	8.9	15.1	19.8
7.5	6.1	13.5	28.9
3.4	6.5	21.1	59.1
	11	34.6	56.2
	12	30.9	23.5
	6.6	15.4	31.7
	8.7	17.3
	1.2	7.4
	2.4	18.5
	3.4	20.2
	0.8	9.9
	7.4	19.1
	0.6	12.4
	5.9	8.3
	18.4	26
	20.3	8.2
	12.9	6.9
	4.9	13.3
	13	7.3
	3.7	7.5
	7.1	18.4
	7.6	18.3
		22.3
		42.9
		24.5
		8.3
		28.1
		10.4
		27.7
		2
		16.2
		10.4
		9.1
		3.5
		16.5
		11
		16.5
		14.6
		11
		19.2
		17.1
		4.6
		8
		6
		5.4
		3.3
		21.3
		13.8
		23.8
		22.6
		7.9
		15.4
		5.7
		11.7
		8.4
		18.5
		11.7
		23.1
		8.8
		2.7
		11.9
		3.6
		24.8
		30.6
		8.8
		21.5
		22.6
		24.6
		3.4

## Sheet: Fig. 2 D
	visit 1	visit 2
ARLA01	0.949045	0.64497
ARLA02	0.99	0.632509
ARLA05	1	0.266667

## Sheet: Fig. 3 C
	CDR3s not in enriched cluster					CDR3s in enriched cluster
V7-2/18_J2-7	1.73611	1.63009	0.496032	0	2.59146	82.5301	72.1461	90.2778	0	60
SLSV	0.864838	1.59083	0	2.17391	0.350877	71.0843	68.0365	80.5556	100	65
V7-2/18_J2-7 & SLSV	0.172968	0.110988	0	0	0	62.6506	58.9041	72.2222	0	30
GH & SLSV	0.617742	0.850906	0	2.17391	0.175439	69.8795	68.0365	80.5556	100	55

## Sheet: Fig. 3 E
	all	TRBV7-2/18.J2-7	'SL'/'SV'	'SL'/'SV'.TRBV7-2/18.J2-7	'SL'/'SV'.'GH'
ARLA01	5.48523	63.1579	61.5385	100	88.8889
ARLA02	4.77387	30.5556	62.5	100	83.3333
ARLA05	5.75758	36.8421	51.7241	85.7143	66.6667

## Sheet: Fig. 4 C
VJ combination				CDR3beta motive				VJ combination and CDR3beta motive				CDR1beta and CDR3bate motive
JIA S-	JIA S+	ARLA S-	ARLA S+	JIA S-	JIA S+	ARLA S-	ARLA S+	JIA S-	JIA S+	ARLA S-	ARLA S+	JIA S-	JIA S+	ARLA S-	ARLA S+
1.39468	2.87958	6.72098	4.54545	0.645268	0.464756	0	3.63162	0.0165453	0	0	2.6347	0.231635	0	0	3.34678
2.50634	1.34412	4.67532	6.16016	0.690789	0.936876	0.582242	6.57084	0.0657895	0.0921517	0	4.51745	0.263158	0.368607	0.291121	5.88638
	1.57978	5.77428	6.48148		0.555556	0.9375	6.00414		0	0	5.38302		0.37037	0.3125	6.00414
	2.49377	2.57576	0		0.831025	0.85034	6.68203		0.415512	0	0		0.692521	0.680272	6.68203
		3.81078	10.1149			0	4.21053			0	2.89474			0	4.21053
			2.71941				1.02041				0				0.291545
			5.12465				3.15956				1.26382				2.68562

## Sheet: Fig. 5 B
	0	1	2	3	4	5	6
ARLA01	39.6	22.5	12.7	4.9	8.9	5	6.4
ARLA02	50.9	18	13	10	4.9	2	1.2
ARLA05	39.1	19.8	15.2	7.3	10.5	4.1	4

## Sheet: Fig. 6 B 
	all	viral	SLSV.GH
0	4267	264	101
1	1901	135	5
2	1357	107	13
3	727	46	24
4	534	32	5
5	261	17	7
6	297	24	3

## Sheet: Fig. 6 D
TCR signaling			CD28 costimulation
TPH	viral motives	ARLA	TPH	viral motives	ARLA
0.187921	0.210222	0.281767	0.0658496	0.0979031	0.220657
0.245253	0.252387	0.232547	0.254288	0.139104	0.101909
0.095097	0.326052	0.400134	-0.00570744	0.35486	0.284985
0.202544	0.14427	0.363673	0.119825	0.0349715	0.269533
0.194988	0.247162	0.414573	0.153504	0.124993	-0.0157185
0.324329	0.305188	0.154829	0.337795	0.292601	0.0520757
0.400142	0.242974	0.216624	0.158139	0.0479476	0.210267
0.269515	0.301954	0.306441	0.14184	0.0578423	0.252115
0.0939972	0.203081	0.275979	0.026958	0.116686	0.12188
0.265965	0.256209	0.0857457	0.119957	0.0221428	-0.00137041
0.241596	0.227293	0.278968	0.188459	0.151956	0.0544504
0.128675	0.29117	0.309039	0.1087	0.160466	0.218872
0.128751	0.293712	0.282807	0.0679953	0.253889	0.0978453
0.224274	0.0801108	0.289079	0.149112	-0.0040272	0.197082
0.237708	0.252537	0.314119	0.209248	0.0511508	0.15611
0.329279	0.337128	0.291653	0.195725	0.247351	0.0795182
0.177907	0.17752	0.274468	0.028085	0.121046	0.164796
0.322652	0.193178	0.207693	0.1337	0.121728	0.039408
0.161892	0.174935	0.259305	0.0327568	0.0981446	0.0993479
0.377789	0.267882	0.212277	0.251684	0.172548	0.100908
0.381976	0.223538	0.257081	0.226404	0.14801	0.13011
0.108649	0.293678	0.262136	-0.0069081	0.130593	0.0949691
0.333964	0.180213	0.252703	0.17369	0.104796	0.0571912
0.26137	0.331477	0.210627	0.292507	0.144456	-0.0668819
0.242241	0.320132	0.349948	0.179798	0.163921	0.109455
0.454331	0.236861	0.297071	0.407625	0.12163	0.213442
0.186825	0.300221	0.235121	0.0668285	0.216964	0.10817
0.247831	0.223637	0.150204	0.278656	0.104195	0.087246
0.122437	0.256803	0.249174	0.0770097	0.136142	0.156367
0.171963	0.313341	0.187444	0.0453038	0.170337	0.0750738
0.152221	0.243888	0.221179	0.0966968	0.140665	0.061229
0.320705	0.369466	0.172958	0.172084	0.35093	0.0380469
0.165647	0.187428	0.186498	0.167792	0.0603351	0.0172208
0.311459	0.282737	0.246755	0.0918268	0.163765	0.136539
0.25756	0.235658	0.210133	0.104572	0.126716	0.152581
0.150692	0.307797	0.156615	0.0739626	0.149794	-0.0540627
0.172572	0.213065	0.234448	0.0896703	0.227683	0.112558
0.197628	0.181489	0.150315	0.0609512	0.0914448	0.00218681
0.157392	0.259578	0.102664	0.140102	0.167235	0.0385455
0.203302	0.280525	0.260276	0.144386	0.128981	0.141658
0.196115	0.165369	0.242634	0.0425238	0.0947626	0.0666904
0.291065	0.257559	0.251468	0.138558	0.235058	0.0104815
0.291476	0.176946	0.246439	0.192301	0.0919084	0.150939
0.177121	0.279502	0.162085	0.111025	0.221656	0.0809074
0.203412	0.181294	0.268368	0.17151	0.0379022	0.201103
0.347535	0.198418	0.27548	0.323707	0.0788899	0.155622
0.245766	0.0877378	0.23763	0.167258	-0.00261835	0.0702196
0.338595	0.149242	0.212077	0.131909	-0.0178814	0.0556714
0.256813	0.106287	0.204354	0.1232	0.00518122	0.0748527
0.245071	0.186294	0.302319	0.157426	0.0468719	0.0942725
0.320724	0.231236	0.245599	0.218931	-0.0273231	0.129234
0.38764	0.295763	0.206585	0.190563	0.17593	0.0564403
0.30685	0.161363	0.212907	0.251285	-0.0157693	0.0301429
0.238353	0.236891	0.138136	0.181527	0.00222639	-0.0438075
0.228068	0.259989	0.110368	0.142774	0.195544	0.0369174
0.221627	0.207813	0.230764	0.214315	0.105321	0.00717315
0.101241	0.187725	0.309661	-0.0250907	0.00793958	0.09601
0.312115	0.221645	0.179567	0.198652	0.0572812	0.0739886
0.220979	0.156423	0.19123	0.133228	-0.108368	0.075654
0.141513	0.216212	0.166172	0.019398	0.0549946	0.0150448
0.18979	0.201036	0.217736	-0.0184439	0.024206	0.0941508
0.174961	0.21412	0.202055	0.0252169	0.0242852	0.174668
0.178792	0.215604	0.286984	0.173523	0.0739984	0.154146
0.136729	0.19035	0.165998	-0.058719	0.0516525	0.0888735
0.23733	0.15871	0.233588	0.0156034	0.0367275	0.14226
0.360254	0.245864	0.274893	0.362583	0.0723684	0.175288
0.199268	0.235335	0.307686	0.0488309	0.052097	0.101938
0.188821	0.247608	0.257866	0.232404	0.141457	0.0724893
0.294756	0.132171	0.271861	0.12721	-0.0216023	0.0971023
0.237237	0.216497	0.264427	0.105345	0.135295	0.141906
0.319777	0.205849	0.292627	0.178747	0.0642922	0.217366
0.234204	0.251606	0.23739	0.131357	0.134388	0.0869845
0.267868	0.20515	0.214944	0.0774715	0.0761958	0.0281386
0.349319	0.245751	0.22766	0.152149	0.126918	0.0276615
0.237313	0.192829	0.221322	0.154032	0.0173813	0.0891509
0.272202	0.171795	0.119677	0.252736	0.0826274	0.015125
0.495808	0.240658	0.278555	0.40831	0.0569252	0.185958
0.162389	0.174792	0.235568	0.024785	0.0170558	0.0421565
0.235738	0.204038	0.414055	0.247836	0.00704713	0.313508
0.290489	0.306907	0.18899	0.185934	0.126046	0.00917974
0.385479	0.214079	0.18187	0.304003	0.143515	0.106222
0.247545	0.193802	0.185099	0.0687407	0.183686	0.0871289
0.187306	0.253938	0.24232	0.0569272	0.107782	0.0504628
0.19872	0.166102	0.140988	0.0926801	0.00332089	0.0586617
0.139189	0.206428	0.111385	0.020579	0.0486623	0.150734
0.276234	0.158653	0.215682	0.10972	-0.0427333	0.0232555
0.348304	0.240491	0.182707	0.279355	0.163793	-0.0185146
0.213091	0.196247	0.26015	0.134494	-0.0435751	0.136707
0.364576	0.303611	0.365518	0.311172	0.121231	0.29045
0.394426	0.192724	0.186391	0.22798	0.0572024	0.101695
0.255521	0.167617	0.340201	0.0360069	0.0157389	0.197943
0.357565	0.24273	0.273357	0.220921	0.101927	0.195171
0.274305	0.208606	0.107258	0.0634062	0.0284424	0.0201016
0.25122	0.196268	0.287674	0.0918103	-0.00791668	0.230794
0.135639	0.267593	0.22818	0.101772	0.137347	0.00561918
0.278609	0.132951	0.28165	0.212132	0.0195676	0.203449
0.213058	0.118021	0.273385	0.17481	0.066244	0.210247
0.15805	0.236174	0.34367	0.130445	0.123072	0.338958
0.184242	0.164393	0.205522	0.0847749	0.0909555	0.0758458
0.240128	0.171776	0.26036	0.234362	0.018982	0.190565
0.252496	0.279236	0.395238	0.14113	0.108743	0.246048
0.251135	0.20785	0.214234	0.0630611	0.0735083	0.0862146
0.263607	0.156815	0.290545	0.144047	-0.0175584	0.0319455
0.348059	0.157746	0.240099	0.19367	-0.0255868	0.220988
0.340821	0.106902	0.397699	0.212021	0.0611507	0.321641
0.404279	0.175064	0.278274	0.20483	0.108312	0.108402
0.290509	0.127792	0.33668	0.240811	-0.0129182	0.210187
0.300914	0.1893	0.320724	0.130154	0.0732541	0.191742
0.265062	0.279973	0.214381	0.105311	0.155138	0.112226
0.229249	0.193176	0.2117	0.251046	0.0675503	0.198314
0.232386	0.259653	0.31973	0.0636074	0.0968116	0.205169
0.305901	0.264303	0.20521	0.192433	0.0828725	0.0604926
0.22603	0.137392	0.235269	0.231855	0.0265596	0.113623
0.321728	0.2869	0.214108	0.137457	0.121569	0.116997
0.283964	0.208747	0.357546	0.165715	0.100164	0.209437
0.25531	0.192843	0.161437	0.0661755	0.0711178	0.047368
0.213586	0.232629	0.29484	0.131178	0.1071	0.242122
0.209917	0.151662	0.255982	0.0625852	-0.0106985	0.228769
0.131381	0.259499	0.306448	0.0761058	0.145554	0.164754
0.135303	0.232455	0.34776	0.0864024	0.0569433	0.267214
0.301314	0.239451	0.184818	0.216458	0.0133858	0.097925
0.112302	0.150357	0.159349	0.00610714	0.107396	0.0381635
0.317028	0.188858	0.219382	0.0932404	-0.0496779	0.0291923
0.375341	0.160279	0.308183	0.148382	0.013439	0.27111
0.213166	0.206325	0.181699	-0.00359239	0.112445	0.222319
0.27549	0.102146		0.185776	-0.015829
0.198454	0.143641		0.0279979	-0.0282993
0.190253	0.14376		0.0424451	0.0325683
0.193121	0.20148		0.221484	0.0595078
0.213085	0.182967		-0.014044	0.017812
0.340022	0.216505		0.287914	0.0217528
0.205449	0.221662		0.128748	0.0367719
0.382916	0.172924		0.206141	0.109203
0.143136	0.0630224		0.117195	0.00997382
0.135079	0.248541		0.0535689	0.159309
0.332133	0.264857		0.182245	0.0482835
0.265701	0.184899		0.0700419	0.0803491
0.230209	0.150238		0.0971939	0.0369163
0.245467	0.20371		0.166457	0.0269609
0.305108	0.216003		0.132265	0.0348128
0.282668	0.267208		0.182141	0.115747
0.339665	0.170989		0.220039	0.0495126
0.2266	0.182567		0.0612253	0.0389741
0.285973	0.252553		0.213485	0.104231
0.171513	0.202758		0.044392	0.140844
0.319723	0.213519		0.133361	0.0220754
0.297033	0.168771		0.273626	0.136857
0.186156	0.232181		0.0694838	0.0720095
0.220769	0.153535		-0.0238484	0.0144545
0.340498	0.256806		0.231582	0.113293
0.221773	0.165141		0.022944	0.0271154
0.264959	0.155212		0.263894	0.0307414
0.145736	0.137748		0.118743	0.126795
0.185513	0.19665		0.155113	0.0633443
0.309117	0.155549		0.266212	0.00242912
0.234632	0.181431		0.212207	0.0825006
0.19432	0.253537		0.0241841	0.0790864
0.130064	0.218588		0.12052	0.0856592
0.27465	0.180123		0.199721	0.11145
0.264552	0.152358		0.104888	0.0343179
0.216981	0.247594		0.157906	0.139822
0.289723	0.239887		0.096259	0.105651
0.360695	0.231256		0.17274	0.0624572
0.0754526	0.167076		-0.0336078	-0.00087305
0.166637	0.174934		0.0268138	0.00782416
0.219638	0.123416		0.248323	0.0355878
0.256739	0.203101		0.173999	0.0711591
0.324134	0.260987		0.122118	0.0136042
0.363957	0.179943		0.272912	0.0481318
0.223142	0.182905		0.0296755	-0.00935361
0.323769	0.166375		0.188682	0.0695006
0.311214	0.218527		0.260141	0.0545773
0.309352	0.196644		0.204268	-0.00833115
0.26179	0.239705		0.095136	0.0480495
0.263027	0.17193		-0.00093268	0.0332976
0.299475	0.12494		0.226699	0.0288886
0.162139	0.271768		0.0939729	0.0651244
0.17249	0.212257		0.0941263	0.0431142
0.29246	0.240981		0.106322	0.11713
0.106152	0.246732		0.0548339	0.086634
0.195964	0.215426		0.113418	0.00700441
0.249459	0.107354		0.141008	-0.0415782
0.181693	0.177564		0.0320048	0.0238208
0.0915796	0.231023		0.0959637	0.0926875
0.233005	0.221466		-0.0469055	0.118623
0.193931	0.257037		0.0863699	0.0570209
0.249459	0.235465		0.210598	0.0446066
0.194514	0.181761		0.13646	0.06645
0.265252	0.241691		0.101957	0.00522218
0.186458	0.201808		0.0282756	0.102366
0.427513	0.191121		0.253746	-0.00138293
0.309608	0.2078		0.162859	0.134542
0.391811	0.368592		0.172232	0.101143
0.240708	0.154455		0.201378	-0.00117297
0.272641	0.238434		0.181353	0.0940649
0.251754	0.141314		0.0460688	-0.00810744
0.284674	0.286988		0.139389	0.0433486
0.259124	0.14721		0.133723	-0.0053359
0.299624	0.362594		0.189076	0.232858
0.214796	0.128281		-0.0758791	0.0373904
0.266072	0.181966		0.0889183	0.0952582
0.385281	0.212993		0.243922	0.03672
0.261436	0.241949		0.198074	0.138192
0.385866	0.260275		0.281648	0.186248
0.255268	0.255205		0.143213	0.0823756
0.205844	0.242546		0.118764	0.170316
0.298547	0.188651		0.183561	0.00115116
0.210787	0.31204		0.134001	0.129828
0.286918	0.192865		0.0598528	0.0927785
0.284296	0.18467		0.0853885	0.0602443
0.164734	0.163474		0.0234397	0.136358
0.197742	0.193653		0.110068	0.0076306
0.17338	0.147724		0.0207183	-0.0166624
0.138555	0.158873		0.0398931	-0.0300045
0.139111	0.269837		0.0352065	0.0522922
0.320652	0.214249		0.301298	0.0615452
0.246959	0.160076		0.246095	0.16196
0.122738	0.331794		0.0446114	0.152793
0.313564	0.156485		0.302408	0.125565
0.296689	0.157644		0.276747	0.0394447
0.328108	0.245125		0.168517	0.0733388
0.182899	0.231872		0.0693161	0.100533
0.206994	0.191157		0.0357427	0.043377
0.307936	0.247194		0.267612	0.114316
0.302954	0.197333		0.257067	0.0380168
0.21995	0.187765		-0.0444834	-0.0114298
0.182118	0.158687		0.00354623	0.0596044
0.234639	0.266307		-0.0432151	0.126665
0.316411	0.277586		0.214339	0.228672
0.211376	0.207848		0.113946	0.183447
0.221213	0.290267		0.0628179	0.206836
0.251543	0.375635		0.220694	0.144188
0.130732	0.20643		0.182673	0.125517
0.246064	0.282861		0.205659	0.0722655
0.204751	0.186333		0.195194	0.0605734
0.352466	0.127477		0.12458	0.0312596
0.285579	0.291332		0.118609	0.0816281
0.168787	0.219168		-0.0388706	0.0877633
0.194704	0.328562		-0.00440292	0.257557
0.421847	0.261169		0.322633	0.0864777
0.167035	0.278035		0.110027	0.173209
0.484154	0.344142		0.360842	0.184073
0.174063	0.281204		0.120286	0.0903164
0.331663	0.304118		0.283342	0.296106
0.358265	0.301747		0.111023	0.0773407
0.187713	0.202075		0.0494414	0.00364337
0.240017	0.312208		0.0927385	0.198618
0.116989	0.258725		0.14	0.1172
0.219636	0.273097		0.0563244	0.223007
0.157338	0.155447		0.105236	0.00659808
0.16436	0.244261		0.0578689	0.179975
0.209506	0.262879		0.137477	0.163285
0.34821	0.420393		0.233621	0.290938
0.21922	0.254304		0.0954649	0.0995962
0.178521	0.258248		0.101358	0.245996
0.210894	0.355474		0.182317	0.30456
0.114215	0.311766		-0.0162017	0.125674
0.307112	0.247647		0.171576	0.150626
0.190678	0.141855		0.237015	0.156769
0.296448	0.233782		0.200411	0.0154925
0.206856	0.196612		0.0725764	0.109589
0.209673	0.26095		0.123513	0.0919994
0.316284	0.266616		0.302365	-0.0210563
0.322185	0.299347		0.142837	0.200521
0.32485	0.245638		0.0293873	0.108779
0.276546	0.318932		0.143829	0.223012
0.25004	0.260159		0.0470742	0.100933
0.232128	0.358485		-0.00177788	0.213541
0.247139	0.198208		0.106425	0.0721518
0.321448	0.0828859		0.134889	0.0669165
0.271877	0.206055		0.0455046	0.0509201
0.285894	0.224607		-0.00636298	0.110593
0.425279	0.290355		0.235484	0.28127
0.117831	0.239816		0.00513831	0.0163187
0.286302	0.307653		0.267318	0.342473
0.246434	0.156503		-0.0311675	0.0183799
0.254435	0.125819		0.179468	0.0365334
0.38045	0.387223		0.1237	0.198027
0.107079	0.264272		0.0300568	0.128181
0.144379	0.345229		0.097961	0.15167
0.334824	0.371601		0.151786	0.279247
0.309261	0.171728		0.124866	0.0954852
0.253497	0.306557		0.207333	0.0899108
0.11796	0.331715		0.015192	0.316778
0.244167	0.155493		0.168058	0.00514505
0.237683	0.201334		0.112185	0.0899478
0.391971	0.311145		0.224402	0.138155
0.390532	0.313604		0.277223	0.178216
0.187303	0.228314		0.0543814	0.16973
0.27651	0.337996		0.176092	0.187176
0.296418	0.341102		0.0714926	0.152158
0.144793	0.346808		0.0150577	0.170219
0.164176	0.41642		0.045775	0.21686
0.208717	0.213619		0.00634872	0.136962
0.246719	0.193689		0.168635	0.192613
0.265071	0.226865		0.159869	0.165912
0.27638	0.135983		0.0641843	-0.0426976
0.324232	0.442542		0.260208	0.304628
0.318908	0.184165		0.249919	0.023021
0.299303	0.179845		0.26261	0.0544068
0.21561	0.33158		0.16526	0.160185
0.277795	0.321564		0.0705941	0.227714
0.213207	0.244298		0.0814882	0.145681
0.188398	0.168573		0.25715	0.145372
0.25048	0.131831		0.0972217	0.0894246
0.322026	0.230516		0.140172	0.0592242
0.176564	0.348991		0.0741716	0.27618
0.282825	0.398601		0.077918	0.360845
0.367529	0.188173		0.256483	0.107536
0.208188	0.312281		0.0305919	0.177173
0.363171			0.288787
0.239919			0.122869
0.230839			0.158648
0.32306			0.154929
0.25435			0.177434
0.0758959			0.0126035
0.281175			0.199118
0.238734			0.233714
0.301124			0.00629605
0.275131			0.23022
0.341393			0.315058
0.260328			0.221585
0.330588			0.298617
0.40596			0.21354
0.10306			-0.0194926
0.351224			0.178964
0.295756			0.244946
0.300535			0.168386
0.310942			0.324243
0.370228			0.333359
0.25906			0.0630373
0.397707			0.148667
0.268078			0.0242848
0.366645			0.189515
0.257164			0.208735
0.202967			0.0346661
0.129303			0.0909079
0.23921			0.113587
0.380791			0.191007
0.290487			0.0936352
0.348893			0.309255
0.119428			0.0647088
0.247959			0.188978
0.164392			0.021256
0.253497			0.197377
0.402864			0.271134
0.235553			0.178695
0.143425			0.0662167
0.167181			0.0367559
0.260432			0.180825
0.214492			0.187264
0.25475			0.15065
0.229878			0.205645
0.275584			0.343174
0.1645			0.00583022
0.330956			0.0571614
0.368806			0.353276
0.0968255			0.0653518
0.160508			0.0530439
0.230244			0.254215
0.216486			0.252809
0.222942			0.104796
0.391392			0.116494
0.401176			0.209157
0.108734			0.0290097
0.194139			0.0623209
0.217411			-0.00818837
0.377656			0.271158
0.249988			0.0360395
0.236918			0.0908782
0.231122			0.0730955
0.285044			0.124607
0.251322			0.235349
0.14916			0.0247995
0.267112			0.0773592
0.319544			0.130434
0.289185			0.128549
0.324588			0.22632
0.294651			0.190096
0.301653			0.118211
0.145198			0.06973
0.242601			0.127913
0.325214			0.224255
0.37272			0.259781
0.300714			0.13274
0.237569			0.14219
0.260586			0.296217
0.103086			0.158174
0.189563			0.0521002
0.327448			0.165124
0.181422			0.076185
0.184181			0.0897076
0.156157			0.0810364
0.218722			0.146399
0.185484			0.082589
0.192582			0.100476
0.0332838			-0.0307167
0.248606			0.137105
0.272982			0.116974
0.340439			0.207945
0.213543			0.144486
0.164893			0.131749
0.183238			0.027006
0.17334			0.164099
0.404488			0.270929
0.191594			0.129546
0.264609			0.11564
0.187646			0.154942
0.255756			0.0616619
0.223933			0.100463
0.404348			0.223502
0.232739			-0.00609203
0.346555			0.312415
0.0737903			-0.0144522
0.302879			0.225908
0.272992			0.106074
0.097466			0.016793
0.176748			0.127106
0.321273			0.329495
0.244754			0.131862
0.233412			0.185493
0.11223			0.0487402
0.327079			0.2082
0.15042			0.124993
0.27847			0.178551
0.21212			0.0903616
0.258136			0.318475
0.101723			-0.0616554
0.210778			0.179023
0.195591			0.0418653
0.210007			-0.00896775
0.0750297			0.0145376
0.310017			0.161982
0.247547			0.00719485
0.280412			0.154222
0.12832			0.0917497
0.234713			0.0773946
0.273812			0.22366
0.273856			0.306561
0.298712			0.223318
0.266616			0.269714
0.414287			0.315473
0.296183			0.156272
0.0841057			0.15349
0.304605			0.142601
0.25025			0.208407
0.303376			0.193655
0.235217			0.166731
0.274813			0.0980349
0.182563			0.068146
0.292016			0.163328
0.185874			0.183778
0.148794			0.0124447
0.269781			0.180729
0.0712457			-0.0109347
0.291572			0.24916
0.384663			0.333953
0.212077			0.201184
0.0808379			-0.0364677
0.150091			0.0660528
0.331492			0.415763
0.311351			0.271966
0.17278			0.0604187
0.319339			0.0183863
0.342034			0.242662
0.172569			0.164236
0.125405			0.0150813
0.180621			-0.0186231
0.168983			0.0429911
0.251993			0.0725206
0.219598			-0.0403359
0.260838			0.16781
0.223628			0.270059
0.240125			0.249197
0.141428			0.094466
0.23768			0.169232
0.184143			0.0570116
0.152394			0.00142495
0.0891243			0.0151048
0.198263			0.157464
0.0396567			-0.0606453
0.231628			0.0486453
0.256201			0.106103
0.202256			0.165649
0.164711			0.102574
0.229001			0.138132
0.0405489			-0.0612331
0.27912			0.0751312
0.194895			0.0931022
0.180316			0.10766
0.34129			0.152081
0.105882			-0.0187007
0.349881			0.290758
0.163659			0.103228
0.284479			0.107568
0.105725			0.06176
0.264702			0.143394
0.287637			0.318598
0.273959			0.213693
0.30568			0.195727
0.186753			0.0943367
0.126166			0.0195591
0.291364			0.133354
0.201812			0.0169788
0.373864			0.251963
0.221416			0.200937
0.202302			0.112102
0.349726			0.245397
0.10634			0.0210955
0.214812			0.14508
0.215605			0.165236
0.226654			0.140465
0.218597			0.0981204
0.273025			0.0762973
0.122081			0.00381273
0.369665			0.368428
0.246068			0.151457
0.124038			0.05648
0.234824			0.147513
0.217236			0.228546
0.293488			0.0823491
0.258213			0.110969
0.296528			0.165162
0.13848			0.0994675
0.126752			-0.0367822
0.200152			-0.0216688
0.106865			0.0141178
0.395106			0.107259
0.226297			0.0490557
0.298722			0.0576699
0.270034			0.183927
0.18231			0.0834036
0.287648			0.200511
0.18214			0.208344
0.326033			0.189011
0.187661			0.162105
0.176301			0.0772952
0.135717			0.133151
0.16922			0.0203934
0.231018			0.124361
0.280446			0.239447
0.235106			0.256101
0.221951			0.207808
0.256521			0.112295
0.284403			0.146679
0.364328			0.190989
0.306733			0.226451
0.178882			0.0520906
0.393346			0.16837
0.348532			0.238029
0.269734			0.0864519
0.230389			0.078706
0.284165			0.170581
0.239599			0.159655
0.325445			0.220175
0.332223			0.198901
0.275599			0.100267
0.210888			0.00076368
0.174651			0.148348
0.226999			0.074908
0.236531			0.0155747
0.178566			0.178717
0.26619			0.0991029
0.233555			0.0820677
0.301793			0.135877
0.285008			0.203412
0.331933			0.163987
0.190243			0.144143
0.303546			0.15516
0.202933			0.0513969
0.328821			0.329011
0.266863			0.105015
0.173138			0.109595
0.220468			0.10527
0.196628			0.103605
0.363999			0.208446
0.15788			0.0602829
0.229597			0.205546
0.274159			0.0616145
0.263503			0.12526
0.353605			0.216043
0.312684			0.253473
0.343458			0.172777
0.24528			0.238234
0.322133			0.160065
0.216706			0.0631932
0.187244			0.113321
0.200373			0.0967382
0.123185			0.0417377
0.17766			0.0435454
0.301943			0.244584
0.268555			0.210445
0.408203			0.161288
0.200458			0.133964
0.170256			0.178681
0.308104			0.268324
0.167157			0.110222
0.268765			0.109888
0.279871			0.114702
0.245285			0.172553
0.375909			0.292327
0.16807			0.0802417
0.318402			0.136406
0.267825			0.226846
0.127558			0.0895448
0.184501			0.0481367
0.32853			0.341584
0.348585			0.141333
0.257443			0.0851797
0.241163			-0.0241714
0.160585			-0.053991
0.146088			0.108214
0.242986			0.0779078
0.238927			0.156835
0.321452			0.197369
0.2093			0.0690477
0.30866			0.273268
0.298054			0.224548
0.240623			0.200019
0.239843			0.0926036
0.309965			0.20084
0.22573			0.0884464
0.390015			0.330078
0.214487			0.104886
0.232427			0.0872057
0.337459			0.148318
0.236763			0.0892745
0.391781			0.206132
0.251405			0.17089
0.191998			0.173707
0.315131			0.115222
0.264779			0.036241
0.201019			0.0870584
0.200244			0.149864
0.11396			0.0221063
0.255035			0.142719
0.376533			0.232662
0.118201			-0.025677
0.248088			0.271828
0.169102			0.0242058
0.151495			0.120966
0.172522			-0.0500242
0.383829			0.232342
0.224403			0.148652
0.208653			0.0778909
0.268238			0.166034
0.287161			0.137012
0.253075			0.0614109
0.210956			0.0749379
0.258119			0.0426079
0.22841			0.110475
0.183619			0.0863823
0.111326			-0.0219669
0.301276			0.174256
0.213338			0.0701595
0.257439			0.0997045
0.0927515			-0.0189922
0.256335			0.0418388
0.288111			0.172424
0.244207			0.0641585
0.256156			0.106029
0.291743			0.197848
0.194088			0.0627569
0.228008			0.138368
0.177342			0.102232
0.191477			0.0589368
0.292538			0.108043
0.312748			0.202594
0.234533			0.117595
0.287824			0.104036
0.132102			0.00304102
0.109861			0.0486934
0.281187			0.158701
0.266112			0.168433
0.296625			0.0534864
0.19721			0.0580173
0.229609			-0.0290928
0.27475			0.18572
0.19202			0.102606
0.228112			0.11183
0.159826			0.0138914
0.201737			0.0163651
0.182524			0.00797566
0.228911			0.143428
0.158578			0.0699531
0.227139			0.193976
0.191901			0.107543
0.32608			0.172995
0.279974			0.172075
0.0884992			-0.0126929
0.221438			0.0994828
0.247865			0.0760644
0.219306			0.0498103
0.142157			0.0230628
0.187471			0.133328
0.178714			0.00226054
0.129419			-0.00474072
0.21674			0.0882759
0.237942			0.0241871
0.137799			-0.0267082
0.279436			0.0181307
0.28484			0.0959463
0.18649			0.102155
0.263464			0.0830324
0.173817			-0.0565524
0.146896			0.0451545
0.151354			0.00113919
0.229707			0.104868
0.286047			0.0986722
0.147965			-0.00110824
0.210551			0.0479245
0.314098			0.250742
0.201291			0.020583
0.270675			0.135916
0.259071			0.0860838
0.2639			0.113195
0.248654			0.112342
0.203785			0.0367207
0.232383			0.184312
0.215639			0.0164351
0.246207			0.138051
0.193016			0.0349413
0.278732			0.108149
0.164639			0.0311754
0.20053			0.107475
0.239105			0.0775858
0.178532			0.06357
0.238358			0.0648295
0.215146			-0.0111734
0.261137			0.135574
0.253838			0.0542697
0.0992084			0.0459842
0.267209			0.0290542
0.197389			0.0338284
0.295584			0.112709
0.200059			0.056701
0.281833			0.0746342
0.158394			-0.0191245
0.241349			0.138776
0.245213			0.0664234
0.351421			0.141778
0.184517			0.0684225
0.157511			0.0626592
0.205481			0.0523737
0.184564			0.0595848
0.243815			0.0137774
0.144918			-0.0044272
0.187217			-0.0468432
0.202898			0.00759248
0.1797			0.0380014
0.261505			0.179297
0.177532			0.127086
0.173313			-0.0271567
0.19302			0.0423984
0.239573			0.213648
0.25907			0.044882
0.239475			0.0809168
0.228832			0.00485753
0.176395			0.00210264
0.202111			0.0420325
0.175591			0.0222353
0.17734			0.0540042
0.185785			0.0450242
0.255976			0.145632
0.333715			0.214467
0.256146			0.181298
0.326249			0.214699
0.159941			0.0442082
0.169236			0.159827
0.362301			0.174723
0.259189			0.0805994
0.214281			0.149031
0.253731			0.116579
0.238905			0.140654
0.203941			0.0990072
0.24432			0.117211
0.141643			0.0284258
0.226006			0.169373
0.237435			0.124372
0.164104			-0.00642312
0.223971			0.105281
0.265695			0.104824
0.194934			-0.0255615
0.10184			0.0639887
0.161004			-0.0502121
0.263877			0.112437
0.305159			0.193607
0.185321			0.0833155
0.162985			-0.00785434
0.200409			0.0829529
0.319928			0.170271
0.25228			0.061407
0.248956			0.143563
0.285825			0.133973
0.316244			0.142758
0.210947			0.157496
0.290351			0.0699724
0.268443			0.165033
0.241911			0.0854185
0.21395			0.116312
0.18355			0.134612
0.274063			0.0986854
0.175041			0.0746685
0.184544			0.0846521
0.158511			0.0805993
0.24749			0.121868
0.130868			-0.0354846
0.152763			0.0584684
0.245918			0.0980712
0.244131			0.119384
0.218991			-0.00079999
0.200248			0.00481953
0.143954			-0.0162753
0.200302			0.120555
0.180959			0.0501311
0.265626			0.233266
0.327465			0.163343
0.224731			0.0925221
0.26934			0.0665169
0.267316			-0.0414987
0.208126			0.00386676
0.162599			0.00368268
0.259309			0.0726288
0.276267			0.0951699
0.205486			0.0355574
0.300342			0.220001
0.204465			0.0917802
0.252617			0.124884
0.211638			0.0272449
0.147754			0.00634846
0.112444			-0.0353176
0.0753413			-0.0231326
0.205206			0.00341743
0.181498			0.0630378
0.135944			-0.0468703
0.160574			0.0687845
0.26287			0.0550416
0.310264			0.187042
0.280185			0.218827
0.219792			0.0626275
0.289721			0.163626
0.297411			0.211004
0.207634			0.0432132
0.264574			0.167209
0.271152			0.128212
0.320527			0.215405
0.156571			0.111431
0.252298			0.11774
0.266473			0.176508
0.191729			0.00973254
0.203539			0.0368867
0.276739			0.1459
0.249468			0.212777
0.178037			0.0512409
0.2469			0.224782
0.306498			0.109629
0.216319			0.0146199
0.162352			0.18849
0.22142			0.0385615
0.215871			0.0826771
0.214562			0.0337704
0.171533			-0.0439203
0.274829			0.155054
0.16322			-0.0303571
0.138037			0.0163974
0.19256			0.0683964
0.197852			0.0362215
0.311734			0.0752607
0.258678			0.101239
0.115257			-0.038096
0.274563			0.114439
0.18931			0.117256
0.119644			0.0706261
0.211156			0.0173727
0.22527			0.161462
0.238232			0.0875761
0.190329			0.152114
0.204224			-0.00046313
0.180798			0.132791
0.179133			0.0224024
0.148557			0.0733137
0.138499			0.0755234
0.197485			0.0639708
0.299547			0.101675
0.25708			0.119275
0.219224			0.0996515
0.271704			0.129058
0.195654			0.0237861
0.239597			0.146685
0.18114			0.0543507
0.32321			0.0905552
0.259934			0.15764
0.22383			0.0680986
0.202139			0.093749
0.250468			0.0605117
0.189491			0.0226152
0.251337			-0.0116544
0.182315			0.0953621
0.164061			0.0807005
0.240445			0.167423
0.196984			0.0511339
0.253932			0.0416696
0.197115			0.0828371
0.279392			0.130043
0.257328			0.112919
0.227957			0.0646957
0.199631			0.0432557
0.205717			0.0590424
0.262175			-0.0179637
0.184991			-0.00094574
0.155815			0.0787488
0.304391			0.150236
0.156423			0.0235916
0.242388			0.0895557
0.249108			0.126491
0.210549			0.130456
0.181561			0.101368
0.280894			0.08903
0.224409			0.126933
0.190409			0.0010404
0.290401			0.0721522
0.112139			0.0515546
0.226134			0.0365748
0.230778			0.0450711
0.197396			0.119962
0.175784			0.131615
0.174517			-0.0129388
0.353569			0.162522
0.178648			0.0492148
0.250835			0.127864
0.262753			0.0727715
0.18307			0.0162097
0.171845			0.0950468
0.174783			0.105481
0.237198			0.00553035
0.260517			0.0681536
0.150802			0.0402731
0.160295			0.00676513
0.223742			0.102861
0.166941			-0.00950314
0.117963			0.0525841
0.266683			0.192366
0.168649			0.0622564
0.3162			0.110038
0.241458			0.0457319
0.194759			0.00596094
0.185842			0.0573684
0.190334			0.0956203
0.279572			0.103957
0.207694			0.104403
0.294308			0.108337
0.249895			0.123691
0.134943			0.0362891
0.16484			-0.00171625
0.212611			-0.00435896
0.117684			0.02649
0.228556			0.0765668
0.220943			0.0965184
0.204096			0.0860994
0.139301			0.0158242
0.191102			0.101918
0.172784			0.0479611
0.192394			0.0319694
0.270957			0.0806309
0.172772			0.053094
0.166468			0.0812758
0.234582			0.11718
0.251392			0.0578231
0.13983			-0.00934297
0.197775			0.0482566
0.192309			0.0112718
0.222838			0.134885
0.200338			0.0316575
0.249641			0.065251
0.246946			0.16955
0.171506			-0.0116302
0.177035			0.0222169
0.215796			0.0439062
0.277524			0.182085
0.181834			0.0558441
0.324235			0.113
0.196003			0.0139974
0.221477			0.0591511
0.156847			-0.0679409
0.217725			0.0160458
0.270183			0.200633
0.151339			0.132874
0.207467			0.0977546
0.222967			0.0128264
0.181066			0.0497196
0.284808			0.182116
0.203775			0.150766
0.149312			0.114528
0.329481			0.141783
0.309117			0.117578
0.308178			0.103639
0.203433			0.198062
0.182478			0.0385969
0.178509			-0.00925611
0.285698			0.111025
0.240522			0.168884
0.16379			-0.0266851
0.165173			0.0937208
0.205504			0.0761817
0.224004			0.0441323
0.199905			0.115042
0.127538			-0.00925952
0.198005			0.0831538
0.314363			0.172291
0.207494			0.117362
0.228714			0.0184828
0.212491			0.0357191
0.270441			0.0752439
0.210108			0.130291
0.144149			0.058534
0.219468			0.145856
0.315492			0.21117
0.230538			0.0830373
0.24758			0.109771
0.248826			0.0819867
0.223959			0.0959424
0.225347			0.101052
0.22706			0.233171
0.266996			0.0413417
0.274741			0.161116
0.237128			0.0771727
0.206262			0.0411682
0.185393			0.0401808
0.19074			0.108729
0.208292			0.0498395
0.248855			0.109393
0.206762			0.0477244
0.291465			0.1614
0.165647			-0.00478153
0.20194			0.0048798
0.14686			0.0330147
0.149295			0.0411585
0.11451			0.0767681
0.169856			0.0601553
0.207728			0.138543
0.260534			0.0933863
0.225962			0.121328
0.188836			0.0799451
0.175456			0.0371723
0.261414			0.0480141
0.175707			0.0211228
0.181076			0.0671116
0.175943			-0.0163635
0.224679			0.11123
0.172538			0.0174695
0.184955			-0.0264829
0.181757			-0.0179199
0.144972			0.0242935
0.259013			0.212144
0.172062			0.19618
0.149431			0.00735407
0.22944			0.109282
0.174613			0.0587323
0.197521			0.0669038
0.183236			-0.00985415
0.235673			0.0689701
0.317381			0.137501
0.311007			0.0686249
0.292823			0.123642
0.168159			0.00728519
0.185433			0.015437
0.241528			0.179453
0.183048			0.0517447
0.21148			0.193912
0.261733			0.100368
0.26148			0.105539
0.25094			0.100928
0.241005			0.0603424
0.317229			0.181327
0.156939			0.0704461
0.168269			0.0402115
0.154037			0.101936
0.161782			0.0692065
0.220705			0.0961229
0.206596			0.0650691
0.238025			0.198125
0.197947			0.0159515
0.187231			0.0310439
0.275591			0.0567469
0.144345			0.12418
0.153778			0.0689218
0.185657			0.150629
0.221925			0.0503733
0.200905			0.0478804
0.212503			0.0481937
0.128243			0.0581068
0.0926857			0.0104949
0.146424			-0.0150697
0.201778			0.0123511
0.125833			0.0230567
0.203756			0.053207
0.262976			0.117681
0.246718			0.11971
0.14433			0.0369376
0.209605			0.0672517
0.12431			0.0479465
0.155187			-0.0389883
0.208697			0.0719484
0.249966			0.0800262
0.186405			0.0629176
0.218405			0.195409
0.169533			-0.0180863
0.0954075			-0.0442023
0.233546			0.0587388
0.207165			0.0673624
0.255935			0.114165
0.216546			0.146447
0.216724			0.0502754
0.219805			-0.00386781
0.254269			0.105328
0.197279			0.0284029
0.257275			0.174071
0.251077			0.159306
0.177217			0.0872561
0.266756			0.141091
0.299824			0.206784
0.0923983			0.0775683
0.249941			0.107636
0.164414			0.042381
0.176114			0.142852
0.329681			0.189356
0.283579			0.0834652
0.266592			0.0557642
0.248632			0.0335737
0.19363			0.00014996
0.0838806			-0.0366111
0.18882			0.0426517
0.15108			0.0553596
0.215707			0.029337
0.203149			0.0295995
0.289258			0.0600123
0.228383			0.13995
0.286483			0.145551
0.220332			0.0430572
0.301718			0.180291
0.221853			0.0898597
0.254105			0.101641
0.191329			0.0612109
0.225798			0.167422
0.319007			0.209923
0.265624			0.0833821
0.243063			0.15239
0.245005			0.0943785
0.252021			0.0197717
0.217361			-0.00266109
0.263121			0.0983398
0.257507			0.0816475
0.300985			0.0910477
0.218652			0.0271763
0.152031			0.124741
0.138117			-0.0392184
0.233154			0.165468
0.289591			0.138188
0.333494			0.0836104
0.243969			0.0276562
0.233457			0.0365002
0.235685			0.0273848
0.222653			0.0690972
0.146401			0.00529137
0.178552			0.00799191
0.282582			0.140218
0.165659			0.0825804
0.151097			-0.0364787
0.148491			0.00436698
0.25195			0.131271
0.26412			0.0469573
0.158774			-0.0440262
0.170565			0.0698682
0.259571			0.0805372
0.250972			0.0838752
0.180316			0.103681
0.344619			0.158098
0.213727			0.268841
0.224809			0.0890449
0.158343			0.0109008
0.265555			0.104375
0.346307			0.198626
0.317977			0.151119
0.310647			0.193918
0.179401			0.0816383
0.235678			0.0862839
0.185201			0.133014
0.249311			0.0958906
0.125707			-0.0162934
0.288224			0.129299
0.31504			0.112611
0.273632			0.0886103
0.20659			0.0708064
0.162507			0.139189
0.177548			0.0625939
0.171595			0.0384935
0.221548			0.0657083
0.203068			0.0638068
0.209978			0.118116
0.14936			-0.0171575
0.174572			-0.0186035
0.198491			0.0811589
0.264453			0.138453
0.277379			0.103682
0.197775			-0.00229191
0.217966			0.10704
0.134652			-0.0127955
0.180171			0.0440399
0.19398			0.139122
0.222726			0.00626035
0.250652			0.0998621
0.179051			0.105739
0.340733			0.142733
0.177485			0.062022
0.160482			0.0744246
0.150453			-0.00740901
0.195214			0.0590415
0.254139			0.0586347
0.208024			0.0897016
0.141795			-0.0475549
0.23224			0.0894944
0.208317			-0.0311368
0.107625			0.0562737
0.236481			0.0954382
0.125559			0.00072082
0.201266			0.0363672
0.110909			0.0601928
0.142824			0.0720574
0.140317			0.0604423
0.208264			0.0237037
0.218352			0.045619
0.224758			0.0283474
0.228768			0.0501465
0.217053			0.0429064
0.161963			0.0763946
0.149743			0.0038068
0.309264			0.0979124
0.206315			0.0961775
0.133994			0.03926
0.160911			0.0863134
0.187851			0.105752
0.177117			0.109013
0.190734			0.0263039
0.19942			-0.0219703
0.2409			0.0635557
0.24278			0.146284
0.1987			0.0340814
0.168637			-0.0178804
0.267039			0.0994778
0.173496			0.0527042
0.211787			0.13843
0.233909			0.11264
0.155079			0.0334565
0.16519			0.0276621
0.159288			0.00665651
0.22302			0.0970382
0.143673			0.074592
0.191156			-0.0320691
0.238074			0.177513
0.189071			0.0595883
0.199383			-0.0668387
0.138368			0.0555012
0.270994			0.0456235
0.281083			0.0697072
0.178272			0.0343194
0.168753			0.0432738
0.146307			0.00506234
0.213413			0.0801943
0.19417			0.109079
0.172808			0.0751886
0.231356			0.0987085
0.0923944			-0.00253032
0.226233			0.111094
0.259434			0.174709
0.207184			0.112155
0.162691			0.0479202
0.146503			0.0132855
0.218165			0.0394806
0.267046			0.1112
0.233361			0.0889738
0.119304			0.0694605
0.266663			0.125963
0.107862			0.0880015
0.248934			0.0654504
0.116312			-0.00055869
0.266445			0.20012
0.146741			-0.00787
0.287236			0.086073
0.310748			0.143868
0.260182			0.117731
0.193809			0.0758832
0.214825			0.0589553
0.216952			0.143483
0.26917			0.120545
0.206309			0.0963939
0.21471			0.0954946
0.206468			0.0377342
0.16177			-0.0211642
0.177695			-0.0208613
0.140235			-0.0651905
0.178966			0.0794335
0.175755			0.0618216
0.292811			0.128899
0.310914			0.134681
0.259235			0.147503
0.229163			0.127107
0.275065			0.109969
0.192602			-0.0295155
0.12383			0.0343127
0.233463			0.135158
0.215835			0.0852116
0.198623			0.0372317
0.225544			0.135806
0.184095			0.0593045
0.19235			0.0331057
0.215492			0.0622998
0.196637			0.130578
0.25686			0.161343
0.182794			0.00112878
0.264303			0.159313
0.221965			0.110051
0.139005			0.0129634
0.152097			0.0490134
0.12287			-0.0122985
0.195324			0.0629798
0.240056			0.0848882
0.127191			0.029532
0.369961			0.136017
0.310428			0.0829938
0.226476			0.0293947
0.150995			0.0194444
0.208901			0.0274525
0.148277			-0.0243426
0.256104			0.111299
0.281509			0.114257
0.107952			0.0515371
0.156926			0.0353003
0.167727			0.071242
0.289467			0.119538
0.145961			-0.0102711
0.159949			0.0105455
0.236779			0.0487628
0.170024			0.0519312
0.109438			0.0636016
0.208667			0.0561793
0.215704			0.05604
0.136615			0.0659979
0.258485			0.179565
0.17503			0.069506
0.212501			-0.00573126
0.195887			-0.0324764
0.26769			0.149939
0.194301			0.223034
0.224603			0.0515429
0.311867			0.136406
0.134345			-0.0564731
0.225116			0.086925
0.197355			0.0926893
0.141515			0.0797302
0.247049			0.0469467
0.265332			0.101984
0.130965			0.0165689
0.177025			0.0406037
0.287894			0.159223
0.159035			0.0753495
0.201471			0.0481519
0.24226			0.0718164
0.31631			0.145577
0.21306			0.0463774
0.269367			0.0775253
0.233823			0.0748083
0.207584			0.0539826
0.186678			0.127651
0.406771			0.253465
0.190719			-0.102493
0.189597			-0.071955
0.240746			0.0741355
0.169644			0.0051679
0.163081			0.0851284
0.181272			0.140868
0.161842			-0.0297923
0.20651			0.093434
0.171204			0.00688496
0.185664			0.0736058
0.328357			0.0645876
0.223853			0.178819
0.0994513			-0.0371125
0.204011			0.0332458
0.259791			0.0658899
0.299801			0.0996444
0.207849			0.0501306
0.222624			0.0798082
0.101647			0.0517546
0.180712			0.0484076
0.161143			0.0639364
0.239415			0.0766935
0.204455			0.0932912
0.241065			0.074226
0.261529			0.193431
0.215774			0.0889019
0.119213			-0.00629215
0.250224			0.0427017
0.219926			0.0679962
0.179023			0.0278032
0.179192			-0.0188505
0.239829			0.10567
0.289068			0.0800704
0.198013			-0.0124773
0.167076			0.122316
0.22884			0.126664
0.30534			0.141435
0.239067			0.124153
0.187722			0.0376871
0.247108			0.081969
0.241087			0.128206
0.152171			-0.0183027
0.203362			0.122846
0.265131			0.171202
0.271996			0.109732
0.109034			0.0195393
0.358434			0.133241
0.224232			0.0405166
0.215587			0.121524
0.168762			0.0404932
0.30273			0.147722
0.139517			0.0436729
0.152288			0.0277187
0.252434			0.0584094
0.171309			0.0729694
0.283682			0.0481695
0.149106			0.0741463
0.22958			0.0729345
0.213421			0.0511463
0.0841344			-0.0198299
0.212686			0.17917
0.106189			0.0256998
0.216849			0.0179578
0.206467			0.114907
0.18536			0.0198357
0.148979			0.0388454
0.170304			0.10421
0.245054			0.111979
0.213132			0.146406
0.200624			-0.0285812
0.144615			0.0946505
0.224463			0.0379556
0.16294			0.0324472
0.14279			-0.047631
0.16698			0.0711601
0.187499			0.0425685
0.191529			-0.0229982
0.115499			-0.016706
0.0839523			0.0268649
0.170897			0.0497112
0.191313			0.0771893
0.137543			0.0152993
0.127438			0.0457497
0.197152			0.0336264
0.26558			0.153944
0.232946			0.148636
0.23124			0.0472941
0.172241			-0.0134659
0.272855			0.228673
0.20366			0.0624736
0.313702			0.134961
0.113078			-0.0543351
0.220493			0.148662
0.141063			-0.0305017
0.253008			0.0416699
0.156492			0.105467
0.114589			-0.0391707
0.193963			0.0251568
0.208073			0.0275826
0.207649			0.0427355
0.246377			0.189731
0.218832			0.0408847
0.212674			-0.00402781
0.279003			0.123362
0.249093			0.102824
0.266329			0.129117
0.247437			0.0686901
0.178989			0.0270411
0.247403			0.0269374
0.170069			0.0904755
0.286149			0.15366
0.236666			0.158576
0.133507			0.0986555
0.265733			0.192642
0.149693			-0.0194826
0.282426			0.0982682
0.254777			0.0342815
0.151498			0.0675562
0.120215			0.0638688
0.128664			-0.0255092
0.213473			0.0872995
0.141187			0.0373136
0.196145			0.0660177
0.298858			0.152093
0.264326			0.117148
0.199916			0.0801386
0.229425			0.0711813
0.247481			0.0966119
0.278672			0.154869
0.192785			-0.0111982
0.371103			0.301711
0.196971			0.0879703
0.178693			0.0931683
0.106619			0.00259672
0.208167			0.120154
0.171983			-0.00454855
0.201797			-0.00235842
0.20721			0.0674344
0.178833			0.0308865
0.26081			0.103664
0.226325			0.17676
0.180544			-0.0148354
0.203722			0.0487313
0.336812			0.143834
0.149792			0.159933
0.318937			0.0962618
0.218821			0.132151
0.233456			0.0337483
0.193676			0.0664738
0.146636			0.0189809
0.177869			0.0580043
0.254972			0.168008
0.241453			0.293824
0.221764			0.083836
0.140829			0.0665681
0.203491			0.116871
0.243398			0.0771911
0.263865			0.0883826
0.224746			0.185345
0.231267			0.0293159
0.145585			0.0676299
0.176429			0.179799
0.191068			0.0562204
0.215315			0.092876
0.209425			0.0922918
0.210317			0.0164078
0.118465			-0.00259677
0.23742			0.0323132
0.245863			0.116001
0.190922			0.0463559
0.2354			0.00300301
0.206447			0.0711545
0.250459			0.105054
0.199705			0.139678
0.269962			0.146117
0.253848			0.0398866
0.196831			0.0979336
0.166812			-0.0353966
0.211042			0.072096
0.168412			-0.00630434
0.140905			-0.0124452
0.196815			0.0582672
0.273068			0.185948
0.220333			0.0870555
0.306497			0.245072
0.264572			0.159669
0.210382			0.10248
0.149244			-0.00239476
0.204356			0.176733
0.220393			0.113241
0.195891			0.0735018
0.235468			0.0425668
0.062522			0.0308528
0.254193			0.106746
0.235975			0.11599
0.230105			0.0042167
0.186422			0.0590719
0.146409			0.0850703
0.170743			0.0208686
0.170081			0.0779986
0.20693			0.0193034
0.283193			0.221641
0.212258			0.00770169
0.166975			0.0606897
0.131222			0.0486029
0.22855			-0.037337
0.202393			0.120259
0.217902			0.0605805
0.240247			0.064413
0.14415			-0.0381656
0.125087			0.0560211
0.155816			0.024036
0.182018			0.151702
0.266571			0.170173
0.229436			0.076805
0.151082			0.00147387
0.119711			0.0363121
0.274622			0.058141
0.29877			0.131731
0.216458			0.10828
0.230114			0.1812
0.116121			0.00944232
0.216475			0.059756
0.176152			0.0249808
0.23401			-0.00650849
0.19982			0.0115034
0.214808			0.0750808
0.293543			0.127034
0.201251			-0.0170041
0.240253			0.176187
0.148619			0.0192057
0.20528			0.0843742
0.158501			0.048897
0.124017			-0.00552014
0.208637			-0.0256859
0.284716			0.14807
0.252665			0.134033
0.189441			0.0340623
0.0940368			0.0011046
0.176188			0.049557
0.194371			0.116523
0.222554			0.0127137
0.231442			0.0428895
0.246954			0.15043
0.373934			0.115898
0.156559			0.0727479
0.203396			0.0618953
0.182723			0.00511381
0.211796			0.0975892
0.168437			0.0685871
0.222406			0.127678
0.252417			0.150976
0.220435			0.121036
0.164465			-0.0107288
0.152568			0.0166389
0.260152			0.046428
0.228112			0.0125871
0.27926			0.095723
0.326882			0.262953
0.240692			-0.0208064
0.249806			0.0987871
0.170123			0.0623493
0.156864			0.142232
0.262186			0.128966
0.0937241			-0.00395179
0.222398			0.0334021
0.148505			-0.0102731
0.265085			0.071139
0.18952			0.0407857
0.11326			0.00873601
0.176958			0.123589
0.262212			0.20532
0.14092			-0.116899
0.106642			0.0329248
0.234722			0.0196509
0.124087			0.0795972
0.217179			0.0121286
0.0862243			-0.0125284
0.231914			-0.0194209
0.175181			0.0408239
0.232172			0.0770566
0.284306			0.136658
0.196971			-0.0348638
0.213806			0.0742026
0.20509			0.0126525
0.273665			0.155624
0.151551			0.0243357
0.228888			0.0311989
0.222125			0.0628014
0.146711			0.00596749
0.166989			-0.0289983
0.13714			-0.0771101
0.228945			0.154815
0.28597			0.158628
0.21899			0.0739581
0.226658			0.180691
0.192987			0.127462
0.0889707			-0.0499294
0.199807			0.084401
0.231064			0.123046
0.230786			0.082426
0.265745			0.150852
0.309115			0.1866
0.210896			0.0595999
0.237338			0.157602
0.135654			0.0746814
0.101905			0.0133735
0.202205			0.0709338
0.118888			0.021559
0.166464			0.0173198
0.116012			0.0731809
0.221253			0.116084
0.211738			0.090884
0.244973			0.13972
0.239143			0.098103
0.173895			0.0493433
0.212202			0.122293
0.25007			0.088251
0.262266			0.0613375
0.203369			0.143954
0.153542			0.0294392
0.186196			0.0820133
0.182476			0.0492011
0.256656			0.140175
0.230799			0.0525786
0.279174			0.152725
0.217512			0.0678373
0.230472			0.0860551
0.290542			0.110298
0.30358			0.256405
0.180306			0.0611929
0.176653			0.0187134
0.211515			0.0178631
0.185209			0.0411403
0.219814			0.129832
0.224199			0.0668741
0.208081			0.0961426
0.239408			0.0832977
0.198399			0.110398
0.185573			0.08247
0.16833			0.0503218
0.260863			0.0756075
0.24987			0.0966873
0.250743			0.0404266
0.190102			0.0700559
0.36585			0.171526
0.165393			-0.0108864
0.283193			0.161866
0.149378			-0.0203452
0.321042			0.0813137
0.173051			0.1092
0.220942			0.147211
0.222693			0.0341066
0.19379			0.081782
0.215083			0.069224
0.253273			0.153853
0.246356			0.0928381
0.22206			0.0322217
0.205779			0.10374
0.188055			0.0108205
0.263142			0.152743
0.179333			-0.0383134
0.194413			-0.0196557
0.175999			-0.0127716
0.30548			0.151785
0.279398			0.150268
0.259624			0.117393
0.272898			0.0285216
0.189271			0.0763551
0.184			0.0184556
0.166886			0.0356023
0.278129			0.115208
0.197431			0.0299478
0.137539			-0.0137612
0.225356			0.14587
0.259266			0.132612
0.171306			0.100506
0.229238			0.043565
0.254236			0.0881363
0.24885			0.100616
0.213091			0.140664
0.186517			0.0471598
0.151007			0.0687584
0.205357			0.14282
0.25103			0.0820909
0.168246			0.023463
0.160913			0.0324917
0.0900093			-0.00271017
0.283722			0.00323465
0.124839			-0.0336719
0.208512			0.0364315
0.256555			0.167298
0.242729			0.18649
0.174369			0.100945
0.400314			0.17197
0.233219			0.0675873
0.244663			0.0114159
0.281222			0.100075
0.281973			0.220548
0.295862			0.0751402
0.272477			0.0638287
0.279906			0.0619131
0.191189			0.167931
0.15492			0.0226622
0.255053			0.00250726
0.172067			0.0437445
0.184013			0.0979094
0.196794			0.0994856
0.19833			0.114014
0.161267			0.0249283
0.157388			0.0882929
0.198595			0.0947162
0.265269			0.0853989
0.226508			0.111427
0.20165			0.0573054
0.128435			0.0135746
0.212261			0.0685281
0.199523			0.0656684
0.243482			0.0139211
0.210726			0.0826035
0.30258			0.171463
0.144626			0.0546766
0.188725			-0.00467583
0.148458			0.115357
0.113716			0.0388106
0.249462			0.0856172
0.183223			0.0570888
0.139975			0.00529454
0.163716			-0.0536222
0.165755			-0.038517
0.159928			0.125499
0.165924			0.0668231
0.119518			0.0417402
0.212267			0.109348
0.214113			0.0894631
0.144623			0.0847242
0.302948			0.250909
0.225019			0.0304833
0.292196			0.103691
0.193978			0.0284242
0.156444			0.102169
0.133545			-0.0030485
0.261119			0.053447
0.168571			0.0520398
0.265494			0.236223
0.289471			0.221726
0.225745			0.160096
0.284097			0.126846
0.10423			0.0670719
0.173089			0.133021
0.160083			0.0489559
0.139652			0.00972652
0.147054			0.0652616
0.335266			0.201175
0.182191			-0.0238169
0.170663			0.0362281
0.154925			0.0879118
0.227339			0.0632192
0.271678			0.124214
0.169526			0.026974
0.199784			0.085484
0.191081			0.0319627
0.24219			0.126363
0.158179			-0.0202455
0.195972			0.0477632
0.191865			0.00771051
0.157771			0.0258776
0.208707			0.105381
0.225526			0.0857101
0.221138			0.0949884
0.281726			0.197856
0.221702			0.150417
0.160214			-0.0219816
0.216266			0.0534164
0.202316			0.0455299
0.243153			0.0189701
0.315366			0.205224
0.202585			0.103681
0.198202			0.0532486
0.203446			0.0573628
0.240463			0.0909164
0.266798			0.201004
0.180927			0.161523
0.258219			0.166553
0.175482			0.0197143
0.223959			0.0818953
0.275577			0.107456
0.240961			0.0721866
0.152927			-0.0127432
0.223746			0.0766597
0.209014			0.0551677
0.28217			0.00631577
0.177723			0.0799515
0.241442			0.00123127
0.316164			0.164585
0.162072			0.122157
0.222915			0.113478
0.17504			0.0320124
0.12417			0.0581014
0.20858			0.0916154
0.170188			0.0718733
0.207633			-0.0213228
0.279471			0.160282
0.214554			0.0799542
0.210725			0.0673206
0.267275			0.114192
0.172691			0.0334418
0.238971			0.0170658
0.165944			0.00056401
0.153863			0.0605744
0.194026			-0.0037097
0.207649			0.0408792
0.1322			-0.00238511
0.229235			0.0580202
0.165691			0.0897628
0.172629			0.0820466
0.298964			0.173153
0.149592			0.0153737
0.277559			0.16998
0.232927			0.0464952
0.172842			-0.0321752
0.220809			0.0584779
0.226937			0.0776663
0.208038			0.148801
0.224281			0.090315
0.221258			0.0935256
0.159604			0.0143204
0.227007			0.0763547
0.242314			-0.0462356
0.240755			0.0934599
0.237363			-0.0185722
0.121424			0.0273727
0.190143			0.0586592
0.189975			0.0106187
0.111148			0.0153223
0.220312			0.0203612
0.201211			0.0948029
0.187163			0.0646094
0.219532			0.113116
0.206381			-0.0269175
0.186998			0.129063
0.219108			-0.00403057
0.164505			0.0449437
0.141856			-0.0108347
0.269571			0.134857
0.247304			0.13142
0.235734			0.0358067
0.157129			0.0543246
0.292721			0.246356
0.163364			0.0576461
0.124498			0.015263
0.241166			0.136898
0.206342			0.108854
0.123586			-0.0264273
0.174659			0.0184624
0.175743			0.0890891
0.191786			0.0521762
0.293296			0.193736
0.180857			0.0518717
0.135888			0.132538
0.184229			0.0684126
0.354096			0.118461
0.165924			-0.0454586
0.160246			0.103352
0.197697			0.0413649
0.162352			0.0968336
0.162605			0.0575486
0.172302			0.137674
0.0949568			-0.00730647
0.157315			-0.0465875
0.198536			0.0640329
0.166854			-0.0214211
0.22979			0.0661793
0.171202			0.0880744
0.210277			0.150807
0.170398			0.0081763
0.26221			0.139626
0.240635			0.122124
0.136188			0.0691461
0.206813			0.0415503
0.220212			0.154154
0.168113			0.061787
0.21905			0.0455252
0.155478			-0.01511
0.227072			0.0378046
0.223495			0.151948
0.312136			0.189544
0.130799			0.0262653
0.237092			0.129865
0.252824			0.0639712
0.283273			0.230041
0.23498			0.123666
0.215599			0.137562
0.158858			0.0317265
0.0612248			0.0635942
0.282088			0.189676
0.163811			-0.0014272
0.238865			0.0937894
0.230136			0.0791834
0.282262			0.12819
0.140306			0.0162889
0.178322			0.115516
0.154924			0.118297
0.181271			0.060737
0.276066			0.134459
0.170134			-0.00015691
0.154375			0.117854
0.259856			0.0940878
0.245361			0.0573247
0.205846			0.0747552
0.303658			0.170637
0.197507			-0.00505566
0.276885			0.0876659
0.242559			0.0841996
0.288871			0.266576
0.122298			0.0698228
0.216358			0.0867637
0.196985			0.0999642
0.317743			0.210104
0.180467			0.105573
0.166528			-0.00892942
0.251267			-0.0388983
0.253915			0.246738
0.261497			0.146715
[truncated: 2,561 more rows]

[truncated: 18 more sheets: Fig. 6 E, Supp. Fig. 2D, Supp.Fig. 3B, Supp. Fig. 3F, Supp. Fig. 4C, Supp. Fig. 5A, Supp. Fig. 6, Supp. Fig. 7B, Supp. Fig. 7C, Supp. Fig. 8A, Supp. Fig. 8B, Supp. Fig. 9, Supp. Fig. 11, Supp. Fig. 12, Supp. Fig. 13B, Supp. Fig. 16, Supp. Fig. 17A, Supp. Fig. 17B]
